# Supplementary material for: Bioactivities and Mode of Actions of Dibutyl Phthalates and Nocardamine from Streptomyces sp. H11809
Source: Molecules. 2022 Mar 31;27(7):2292. doi: 10.3390/molecules27072292 (PMC9000801; doi:10.3390/molecules27072292)
Supplement: Supplementary file 1 [file molecules-27-02292-s001.zip]

Archive with 1 entries (1 files):
- molecules-1653324-supplementary.pdf
